# Supplementary material for: Genome-wide identification and expression analysis of the BURP domain-containing genes in Gossypium hirsutum
Source: BMC Genomics. 2019 Jul 8;20:558. doi: 10.1186/s12864-019-5948-y (PMC6615115; doi:10.1186/s12864-019-5948-y)
Supplement: Supplementary file 1 — Table S1.. Numbers of BURPs in the eight subfamilies from different species. (XLSX 10 kb) [file 12864_2019_5948_MOESM1_ESM.xlsx]

## Sheet: Sheet1
Addition file 1: Table S1. Numbers of BURPs in the eight subfamilies from different species
Species name	RD22-like	BNM2-like	PG1β-like	USP-like	BURP V	BURP VI	BURP VII	BURP VIII	Total
Oryza sativa	8	0	3	0	0	1	3	2	17
Zea mays	2	0	2	0	0	2	1	3	10
Arabidopsis thaliana	1	1	3	0	0	0	0	0	5
Glycine max	4	3	7	3	2	0	0	2	21
Populus trichocarpa	3	4	4	0	8	0	0	0	19
Theobroma cacao	3	6	2	0	6	0	0	0	17
Gossypium arboreum	1	7	3	0	6	0	0	0	17
Gossypium raimondii	2	7	3	0	6	0	0	0	18
Gossypium hirsutum	4	9	6	0	11	0	0	0	30
