# Supplementary material for: Genome-wide identification and expression analysis of the BURP domain-containing genes in Gossypium hirsutum
Source: BMC Genomics. 2019 Jul 8;20:558. doi: 10.1186/s12864-019-5948-y (PMC6615115; doi:10.1186/s12864-019-5948-y)
Supplement: Supplementary file 2 — Table S2.. Orthologous gene pairs of G. hirsutum, G. arboreum and G. raimondii. (XLSX 10 kb) [file 12864_2019_5948_MOESM2_ESM.xlsx]

## Sheet: Sheet1
Additional file 2: Table S2. Orthologous gene of G. hirsutum, G. arboreum and G. raimondii
Gene ID	Gene Name	Orthologous Gene	Gene name
Gh_A08G2518	GhBUPR6	Ga08G0165	GaBURP4
Gh_A08G2519	GhBUPR8	Ga08G0166	GaBURP5
Gh_A05G0585	GhBUPR5	Ga05G0756	GaBURP2
Gh_A13G1887	GhBUPR10	Ga13G2660	GaBURP6
Gh_A05G0391	GhRD3	Ga05G0527	GaRD1
Gh_A03G0838	GhPG1	Ga03G1340	GaPG1
Gh_A03G1222	GhPG3	Ga03G1868	GaPG2
Gh_Sca004926G01	GhPG6	Ga01G1594	GaPG3
Gh_A03G1881	GhBNM1	Ga03G2725	GaBNM1
Gh_A04G1039	GhBNM3	Ga04G0288	GaBNM2
Gh_A08G0606	GhBNM4	Ga08G0770	GaBNM3
Gh_A07G0976	GhBNM5	Ga07G1165	GaBNM5
Gh_A10G1660	GhBNM7	Ga10G0842	GaBNM6
Gh_D08G2754	GhBUPR7	Gorai.004G015400.1	GrBURP4
Gh_D05G0714	GhBUPR4	Gorai.009G074600.1	GrBURP2
Gh_D13G2274	GhBUPR11	Gorai.013G252700.1	GrBURP6
Gh_D05G0713	GhBUPR2	Gorai.009G074500.1	GrBURP1
Gh_D05G0507	GhRD2	Gorai.009G052100.1	GrRD1
Gh_D05G0508	GhRD4	Gorai.009G052200.1	GrRD2
Gh_D02G2319	GhBNM2	Gorai.005G261700.1	GrBNM1
Gh_D13G0464	GhBNM9	Gorai.013G053000.1	GrBNM7
Gh_D07G1054	GhBNM6	Gorai.001G119700.1	GrBNM5
Gh_D10G1918	GhBNM8	Gorai.011G215100.1	GrBNM6
Gh_D02G1172	GhPG2	Gorai.005G136300.1	GrPG1
Gh_D01G2373	GhPG5	Gorai.002G161400.1	GrPG3
Gh_D02G1656	GhPG4	Gorai.005G182600.1	GrPG2
