# Supplementary material for: Genome-wide identification and expression analysis of the BURP domain-containing genes in Gossypium hirsutum
Source: BMC Genomics. 2019 Jul 8;20:558. doi: 10.1186/s12864-019-5948-y (PMC6615115; doi:10.1186/s12864-019-5948-y)
Supplement: Supplementary file 3 — Table S3.. Location of the BURP domain and signal peptide in BURP proteins. (XLSX 12 kb) [file 12864_2019_5948_MOESM3_ESM.xlsx]

## Sheet: Sheet1
Additional file 3: Table S3. Location of the BURP domain and signal peptide in BURP proteins
Gene ID	Gene Name	Location of BURP domain	Location of Signal peptide
Gorai.001G119700.1	GrBNM5	288-507	1-24
Gorai.002G161400.1	GrPG3	398-614	1-23
Gorai.004G015400.1	GrBURP4	8-220	No
Gorai.004G015500.1	GrBURP5	60-272	No
Gorai.004G078900.1	GrBNM3	248-466	1-30
Gorai.005G136300.1	GrPG1	436-648	No
Gorai.005G182600.1	GrPG2	410-626	1-23
Gorai.005G261700.1	GrBNM1	59-279	1-24
Gorai.005G261800.1	GrBNM4	37-238	1-24
Gorai.009G052100.1	GrRD1	184-396	1-20
Gorai.009G052200.1	GrRD2	155-367	No
Gorai.009G074500.1	GrBURP1	94-309	1-22
Gorai.009G074600.1	GrBURP2	1-212	No
Gorai.009G074700.1	GrBURP3	72-255	1-26
Gorai.011G215100.1	GrBNM6	167-388	1-24
Gorai.012G152100.1	GrBNM2	78-297	1-24
Gorai.013G053000.1	GrBNM7	47-267	1-24
Gorai.013G252700.1	GrBURP6	31-243	No
Ga03G1868	GaPG2	410-607	No
Ga01G1594	GaPG3	386-602	No
Ga03G1340	GaPG1	437-647	No
Ga05G0527	GaRD1	124-334	1-20
Ga05G0755	GaBURP1	86-301	1-24
Ga05G0756	GaBURP2	1-186	No
Ga08G0163	GaBURP3	8-220	No
Ga08G0165	GaBURP4	8-220	No
Ga08G0166	GaBURP5	266-478	1-21
Ga13G2660	GaBURP6	31-243	No
Ga03G2725	GaBNM1	60-278	1-24
Ga04G0288	GaBNM2	79-296	1-24
Ga08G0770	GaBNM3	248-466	1-30
Ga03G2726	GaBNM4	64-237	1-24
Ga07G1165	GaBNM5	372-591	No
Ga10G0842	GaBNM6	168-387	No
Ga13G0509	GaBNM7	48-266	1-24
Gh_A03G0838	GhPG1	436-648	No
Gh_A03G1222	GhPG3	410-626	1-23
Gh_A03G1881	GhBNM1	59-279	1-24
Gh_A04G1039	GhBNM3	78-297	1-24
Gh_A05G0390	GhRD1	164-376	1-20
Gh_A05G0391	GhRD3	123-335	1-20
Gh_A05G0583	GhBUPR1	94-309	1-22
Gh_A05G0584	GhBUPR3	1-212	No
Gh_A05G0585	GhBUPR5	1-166	No
Gh_A07G0976	GhBNM5	320-539	1-24
Gh_A08G0606	GhBNM4	509-727	1-25
Gh_A08G2518	GhBUPR6	8-220	No
Gh_A08G2519	GhBUPR8	266-478	1-21
Gh_A10G1660	GhBNM7	22-243	No
Gh_A13G1887	GhBUPR10	31-243	No
Gh_D01G2373	GhPG5	398-614	1-23
Gh_D02G1172	GhPG2	436-648	No
Gh_D02G1656	GhPG4	410-626	1-23
Gh_D02G2319	GhBNM2	59-279	1-24
Gh_D05G0507	GhRD2	164-376	1-20
Gh_D05G0508	GhRD4	123-335	1-20
Gh_D05G0713	GhBUPR2	94-309	1-22
Gh_D05G0714	GhBUPR4	1-212	No
Gh_D07G1054	GhBNM6	340-559	No
Gh_D08G2754	GhBUPR7	8-220	No
Gh_D08G2755	GhBUPR9	60-272	No
Gh_D10G1918	GhBNM8	22-243	No
Gh_D13G0464	GhBNM9	47-267	1-24
Gh_D13G2274	GhBUPR11	31-243	No
Gh_Sca004926G01	GhPG6	398-614	1-23
