# Supplementary material for: Genome-wide identification and expression analysis of the BURP domain-containing genes in Gossypium hirsutum
Source: BMC Genomics. 2019 Jul 8;20:558. doi: 10.1186/s12864-019-5948-y (PMC6615115; doi:10.1186/s12864-019-5948-y)
Supplement: Supplementary file 6 — Table S4. Numbers of introns and exons of BURPs. (XLSX 12 kb) [file 12864_2019_5948_MOESM6_ESM.xlsx]

## Sheet: Sheet1
Additional file 6: Table S4. Numbers of introns and exons of BURPs
Name	Subfamily	Numbers of introns	Numbers of exons
GrBURP4	BURP V	0	1
GaBURP3	BURP V	0	1
GhBUPR7	BURP V	0	1
GhBUPR6	BURP V	0	1
GaBURP4	BURP V	0	1
GhBUPR9	BURP V	1	2
GrBURP5	BURP V	1	2
GhBUPR8	BURP V	8	9
GaBURP5	BURP V	8	9
GhBUPR3	BURP V	0	1
GrBURP2	BURP V	0	1
GhBUPR4	BURP V	0	1
GhBUPR5	BURP V	3	4
GaBURP2	BURP V	4	5
GrBURP3	BURP V	3	4
GaBURP1	BURP V	2	3
GhBUPR1	BURP V	2	3
GrBURP1	BURP V	2	3
GhBUPR2	BURP V	2	3
GrBURP6	BURP V	0	1
GhBUPR11	BURP V	0	1
GhBUPR10	BURP V	0	1
GaBURP6	BURP V	0	1
GrRD1	RD22-like	2	3
GhRD2	RD22-like	2	3
GhRD1	RD22-like	2	3
GrRD2	RD22-like	3	4
GhRD4	RD22-like	2	3
GhRD3	RD22-like	2	3
GaRD1	RD22-like	2	3
GrBNM1	BNM2-like	1	2
GhBNM2	BNM2-like	1	2
GhBNM1	BNM2-like	1	2
GaBNM1	BNM2-like	1	2
GrBNM2	BNM2-like	1	2
GhBNM3	BNM2-like	1	2
GaBNM2	BNM2-like	1	2
GrBNM4	BNM2-like	4	5
GaBNM4	BNM2-like	4	5
GhBNM4	BNM2-like	1	2
GaBNM3	BNM2-like	2	3
GrBNM3	BNM2-like	2	3
GrBNM7	BNM2-like	1	2
GhBNM9	BNM2-like	1	2
GaBNM7	BNM2-like	1	2
GrBNM5	BNM2-like	1	2
GhBNM6	BNM2-like	2	3
GhBNM5	BNM2-like	1	2
GaBNM5	BNM2-like	2	3
GrBNM6	BNM2-like	1	2
GhBNM8	BNM2-like	0	1
GhBNM7	BNM2-like	0	1
GaBNM6	BNM2-like	1	2
GrPG1	PG1β-like	1	2
GhPG2	PG1β-like	1	2
GhPG1	PG1β-like	1	2
GaPG1	PG1β-like	1	2
GrPG3	PG1β-like	1	2
GhPG5	PG1β-like	1	2
GhPG6	PG1β-like	1	2
GaPG3	PG1β-like	1	2
GrPG2	PG1β-like	1	2
GhPG4	PG1β-like	1	2
GhPG3	PG1β-like	1	2
GaPG2	PG1β-like	2	3
