# Supplementary material for: Genome-wide identification and expression analysis of the BURP domain-containing genes in Gossypium hirsutum
Source: BMC Genomics. 2019 Jul 8;20:558. doi: 10.1186/s12864-019-5948-y (PMC6615115; doi:10.1186/s12864-019-5948-y)
Supplement: Supplementary file 7 — Table S5. Number of cis-elements in putative promoters of GhBURPs. (XLSX 12 kb) [file 12864_2019_5948_MOESM7_ESM.xlsx]

## Sheet: Sheet1
Additional file 7: Table S5. Number of cis-elements in putative promoters of GhBURPs
Name	ABA	SA	Drought	Heat stress	Low-temperature	Defense and Stress response	AuxRR-core	GA	MeJA	Ethylene
GhBUPR7	0	0	3	1	0	2	0	1	2	0
GhBUPR6	0	0	1	1	0	3	0	0	2	0
GhBUPR9	0	0	1	0	0	3	0	1	0	0
GhBUPR8	0	0	0	1	0	4	0	0	0	0
GhBUPR4	0	0	0	1	0	2	0	2	0	0
GhBUPR3	0	1	0	1	0	2	0	1	0	1
GhBUPR11	0	0	1	2	1	2	0	0	1	0
GhBUPR10	0	0	1	3	1	2	0	0	0	1
GhBUPR5	0	3	2	1	0	1	0	0	0	0
GhBUPR2	0	0	1	0	0	1	0	1	0	0
GhBUPR1	0	0	0	0	0	1	0	2	0	0
GhRD4	0	1	2	2	0	2	0	1	1	0
GhRD3	0	1	1	1	0	2	0	2	0	0
GhRD1	1	1	4	1	0	0	0	2	0	0
GhRD2	1	2	5	2	1	0	0	1	1	0
GhBNM2	0	1	1	4	0	1	0	1	1	0
GhBNM1	0	2	0	0	0	2	1	2	0	1
GhBNM3	1	1	0	6	0	4	1	2	0	1
GhBNM4	0	1	2	0	0	2	0	0	0	1
GhBNM9	2	1	0	2	0	1	1	2	0	1
GhBNM5	1	2	2	0	0	2	0	0	0	0
GhBNM6	0	0	2	1	0	4	0	0	0	0
GhBNM7	0	0	0	0	1	2	0	1	1	0
GhBNM8	0	0	0	2	0	0	0	1	1	1
GhPG2	1	1	0	3	0	0	1	0	1	1
GhPG1	0	1	1	1	2	0	0	2	2	0
GhPG4	0	0	2	1	0	2	0	0	0	4
GhPG3	0	0	2	2	0	2	0	0	0	4
GhPG5	0	1	0	2	0	1	1	1	0	0
GhPG6	0	0	0	1	0	3	1	0	1	0
