# Supplementary material for: Genome-wide identification and expression analysis of the BURP domain-containing genes in Gossypium hirsutum
Source: BMC Genomics. 2019 Jul 8;20:558. doi: 10.1186/s12864-019-5948-y (PMC6615115; doi:10.1186/s12864-019-5948-y)
Supplement: Supplementary file 8 — Table S6. Primer pairs used in this investigation. (XLSX 12 kb) [file 12864_2019_5948_MOESM8_ESM.xlsx]

## Sheet: Sheet1
Additional file 8: Table S6. Primer pairs used in this investigation
Gene name	Forward primers (5’ to 3’)	Reverse primers (5’ to 3’)	Purpose
GhRD1	ACACACCGGACACAAGGGAAA	GCCACATTCGGATCGTCATGG	qRT-PCR
GhRD2	CGGGGCAACAATGAGCCTAC	CTCTCCTTCAATCGCTGGCTG	qRT-PCR
GhRD3	AGGAGTTGGAGTGAACACGGG	AAATGCAGGCTCATTGTCGCC	qRT-PCR
GhBUPR2	GTGCGACGTCGTTAGAGTCGT	ACAGAAACACGGCGTAGGGAT	qRT-PCR
GhBUPR1	GTGCGACGTCGTTAGAGTCGT	GAACCCTATACGCGGCTGTTT	qRT-PCR
GhBNM3	ACACCGTGCCTTACCCTTATG	CCAGAACGAAGTTATCCGCCG	qRT-PCR
GhBNM2	TGTGGAAGAAGGTTCGACCGG	CGAAGGATCTATACGGTCGCC	qRT-PCR
GhBNM1	TGTGGAAGAAGGTTCGATCGG	CGAAGGATCTATACGGTCGCC	qRT-PCR
GhBUPR4	GGGAAGAGGAGCTTGTTTGCC	CATGCCCACCAGTGGAACTTT	qRT-PCR
GhBUPR7	CGACGCTTGGGAAAGACATCC	CACCCATGTCTTGCATTCCCC	qRT-PCR
GhBUPR11	CAGAATCGACCCCGTTGACGA	GTTCTTCACGTAACTCGCGCC	qRT-PCR
GhBUPR8	AGCTCTCTAGGAGCCTACCAG	AAAGCTTGGAGCACTAAATTCCTCA	qRT-PCR
GhBUPR10	TGAAGACGCTCTTCTTCCCGG	TCGTCAACGGGGTCGATTCTG	qRT-PCR
GhBUPR6	AGAGTTTGCGAAAGAGAAGCCG	CACCCATGTCTTGCATTCCCC	qRT-PCR
GhPG4	ACGGCGTTCCTAACGACTTCA	ATTTCCGCCGTCTCCGTAACT	qRT-PCR
GhBNM4	AGCACTAGCCACCCTACGATG	TCGCCATTGTCACCAACGAGT	qRT-PCR
GhPG5	CCATTAACTGCCGTCGACTCC	CCTGTCGAGGTAGAAGGCGAA	qRT-PCR
GhPG3	CCACCGATACAGTCGGGATTC	GAAGTTCTGGTCGACGACGTT	qRT-PCR
GhBNM6	TCTGAAAGCCATGACGAAGGG	GCTTTGTGAAAGTAAGCCGTGG	qRT-PCR
GhBNM7	TCTCAGTTTCTCCGGACTCCC	ATTTTGGTCTCCCCTTGCGCT	qRT-PCR
GhPG6	GCCAGTGCATCAAATGTCGTC	GGGACGTTGACTTCGTGGTTG	qRT-PCR
GhPG2	AAAAAGGGCGTCACGTTTGCT	CGGGCATCACCATGACATTCC	qRT-PCR
GhBNM8	TCTCAGTTTCTCCGGACTCCC	TTTGGTCTCCCCTTGAGCTGC	qRT-PCR
GhPG1	GGCAAGGGTAAAGGGGATGCA	TCGATCCCTCCGCGACTTAAC	qRT-PCR
GhBNM9	CCTTGCCATCCGTTCCCGTAT	ATGACAGCCTCCACTTCGTCC	qRT-PCR
GhBUPR5	GCAGATGGGACAAGGGCTACA	CTGAAAAGCCAAGTGTCCGGG	qRT-PCR
GhRD4	TGTGAATGTTGGAGACCCTTTT	TGAAATGCAGGCTCATTGTTG	qRT-PCR
GhBNM5	CTTTGATGGAGGTGATGTG	TGTGGAAGTAAATATTAGCA	qRT-PCR
